# Supplementary material for: Novel Multi-Antigen Orf-Virus-Derived Vaccine Elicits Protective Anti-SARS-CoV-2 Response in Monovalent and Bivalent Formats
Source: Vaccines (Basel). 2024 May 1;12(5):490. doi: 10.3390/vaccines12050490 (PMC11126134; doi:10.3390/vaccines12050490)
Supplement: Supplementary file 1 [file vaccines-12-00490-s001.zip]

Archive with 1 entries (1 files):
- vaccines-2961547-supplementary.pdf
